# Supplementary material for: Knockdown of CDCA8 inhibits the proliferation and enhances the apoptosis of bladder cancer cells
Source: PeerJ. 2020 Apr 28;8:e9078. doi: 10.7717/peerj.9078 (PMC7194097; doi:10.7717/peerj.9078)
Supplement: Supplemental Information 2 [file peerj-08-9078-s002.zip]

Archive with 3 entries (2 files):
- FileS1/WB.jpg
- FileS1/WB_5637.jpg
- FileS1/
